# Supplementary material for: Development of a Point-of-Care Cervico-Vaginal Sampling/Testing Device for the Colorimetric Detection of Cervical Cancer
Source: Diagnostics (Basel). 2023 Apr 10;13(8):1382. doi: 10.3390/diagnostics13081382 (PMC10137237; doi:10.3390/diagnostics13081382)
Supplement: Supplementary file 1 [file diagnostics-13-01382-s001.zip]

Archive with 1 entries (1 files):
- diagnostics-2282400-supplementary.pdf
